# Supplementary material for: Structural basis of tRNA recognition by the m3C RNA methyltransferase METTL6 in complex with SerRS seryl-tRNA synthetase
Source: Nat Struct Mol Biol. 2024 Jun 25;31(10):1614–24. doi: 10.1038/s41594-024-01341-3 (PMC11479938; doi:10.1038/s41594-024-01341-3)
Supplement: Supplementary file 4 — Source data. [file 41594_2024_1341_MOESM4_ESM.xlsx]

## Sheet: Source_data_figure1b
This file contains the Raw and ploted data for the In vitro methylation activity present in Fig. 1b
		Sample	cpm 1	cpm 2	cpm 3	CPM avg	st dev	CPM after blank substraction	st dev after blank substraction
		Blank	17	22	24	21	3.60555	0	N/A
		M6	54	51	42	49	6.245	28	7.2111
		M6+tRNAser	159	166	164	163	3.60555	142	5.09902
		M6+SerRS+tRNAser	171213	183211	179613	178012	6157.08	177991	6157.08
		SerRS+ATP+Serine+tRNAser	55	65	68	62.67	6.80686	41.6667	7.70281
		M6+SerRS+ATP+Serine	61	64	70	65	4.58258	44	5.83095
		M6+SerRS+ATP+Serine+tRNAser	305413	328964	321592	318656	12046.8	318635	12046.8
		M6wt+SerRSwt+tRNAthr	61	64	59	61.3333	2.51661	36	2.51661
		Sample	cpm 1	cpm 2	cpm 3	CPM avg	st dev	CPM after blank substraction	st dev after blank substraction
		Blank	24	30	34	29.3333	5.03322	0	N/A
		M6	55	64	72	63.6667	8.5049	34.3333	9.88264
		M6+tRNAser	206	185	195	195.333	10.504	166	11.6476
		M6+SerRS+tRNAser	165231	171582	173113	169975	4179.42	169946	4179.42
		SerRS+ATP+Serine+tRNAser	59	71	66	65.3333	6.02771	36	7.85281
		M6+SerRS+ATP+Serine	62	69	61	64	4.3589	34.6667	6.65833
		M6+SerRS+ATP+Serine+tRNAser	261189	275671	274296	270385	7993.88	270356	7993.88
		M6wt+SerRSwt+tRNAthr	61	67	56	61.3333	5.50757	33.3333	38.727
		Sample	cpm 1	cpm 2	cpm 3	CPM avg	st dev	CPM after blank substraction	st dev after blank substraction
		Blank	16	32	20	22.6667	8.32666	0	N/A
		M6	57	63	54	58	4.58258	35.3333	9.50438
		M6+tRNAser	123	134	134	130.333	6.35085	107.667	10.4722
		M6+SerRS+tRNAser	159589	153564	155522	156225	3073.4	156202	3073.42
		SerRS+ATP+Serine+tRNAser	44	63	53	53.3333	9.50438	30.6667	12.6359
		M6+SerRS+ATP+Serine	36	41	38	38.3333	2.51661	15.6667	8.69866
		M6+SerRS+ATP+Serine+tRNAser	319763	347154	345870	337596	15456.9	337573	15456.9
		M6wt+SerRSwt+tRNAthr	87	104	108	99.6667	11.1505	77	11.1505
		Sample	Measurement1	Measurement2	Measurement3	Average	Stdev
		SerRS+ATP+Serine+tRNAser	41.6667	36	30.6667	36.1111	4.49142
		M6	28	34.3333	35.3333	32.5556	3.24703
		M6+SerRS+ATP+Serine	44	34.6667	15.6667	31.4444	11.7893
		M6wt+SerRSwt+tRNAthr	36	33.3333	77	48.7778	19.9858
		M6+tRNAser	142	166	107.667	138.556	23.9387
		M6+SerRS+tRNAser	177991	169946	156202	168047	8996.15
		M6+SerRS+ATP+Serine+tRNAser	318635	270356	337573	308855	28299.3
