# Supplementary material for: Structural basis of tRNA recognition by the m3C RNA methyltransferase METTL6 in complex with SerRS seryl-tRNA synthetase
Source: Nat Struct Mol Biol. 2024 Jun 25;31(10):1614–24. doi: 10.1038/s41594-024-01341-3 (PMC11479938; doi:10.1038/s41594-024-01341-3)
Supplement: Supplementary file 5 — Source data. [file 41594_2024_1341_MOESM5_ESM.xlsx]

## Sheet: Source_data_figure_4d
This file contains the Raw and ploted data for the In vitro methylation activity present in Fig. 4d
		Sample	cpm 1	cpm 2	cpm 3	CPM avg	st dev	CPM after blank substraction	st dev after blank substraction
		Blank	14	21	19	18	3.60555	0	N/A
		wt+SeRS+RNA	170490	175165	189667	178441	9999.34	178423	9999.34
		Y190F+SeRS+RNA	55575	55774	55312	55553.7	231.738	55535.7	231.738
		Y49F+SeRS+RNA	82468	88628	88023	86373	3395.33	86355	3395.33
		D110A+SeRS+RNA	258	291	290	279.67	18.7705	261.67	18.7705
		Sample	cpm 1	cpm 2	cpm 3	CPM avg	st dev	CPM after blank substraction
		Blank	22	25	35	27.33	6.80686	0	N/A
		wt+SeRS+RNA	140538	139080	136884	138834	1839.38	138807	1839.38
		Y190F+SeRS+RNA	34605	36436	36325	35788.7	1026.59	35761.3	1026.59
		Y49F+SeRS+RNA	57783	61440	61440	60221	2111.37	60193.7	2111.37
		D110A+SeRS+RNA	183	197	197	192.33	8.0829	165	8.0829
		Sample	cpm 1	cpm 2	cpm 3	CPM avg	st dev	CPM after blank substraction
		Blank	13	32	17	20.67	10.0167	0	N/A
		wt+SeRS+RNA	236566	250013	250405	245661	7879.23	245641	7879.23
		Y190F+SeRS+RNA	79565	84736	85339	83213.3	3173.9	83192.7	3173.9
		Y49F+SeRS+RNA	95652	100296	101970	99306	3273.28	99285.3	3273.28
		D110A+SeRS+RNA	238	265	251	251.33	13.5031	230.67	13.5031
		Sample	Measurement1	Measurement2	Measurement3	Average	Stdev
		wt+SeRS+RNA	178423	138807	245641	44097.4	187623
		Y190F+SeRS+RNA	55535.7	35761.3	83192.7	19452.7	58163.2
		Y49F+SeRS+RNA	86355	60193.7	99285.3	16261	81944.7
		D110A+SeRS+RNA	261.67	165	230.67	40.3025	219.113
