# Supplementary material for: Structural basis of tRNA recognition by the m3C RNA methyltransferase METTL6 in complex with SerRS seryl-tRNA synthetase
Source: Nat Struct Mol Biol. 2024 Jun 25;31(10):1614–24. doi: 10.1038/s41594-024-01341-3 (PMC11479938; doi:10.1038/s41594-024-01341-3)
Supplement: Supplementary file 6 — Source data. [file 41594_2024_1341_MOESM6_ESM.xlsx]

## Sheet: Source_data_figure_5e
This file contains the Raw and ploted data for the In vitro methylation activity present in Fig. 5e
			CPM_1	CPM_2	CPM_3	CPM avg	st dev	CPM after blank substraction	st dev after blank substraction
		blank	17	28	31	25.3333	7.37111	0	N/A
		M6wt+SerRSwt+tRNAser	134447	134642	136878	135322	1350.77	135297	1350.77
		M6F32A+SerRSwt+tRNAser	26265	26381	26360	26335.3	61.8088	26310	61.8088
		M6wt+SerRSMM416/417AA+tRNAser	418	458	425	433.667	21.362	408.333	21.362
			CPM_1	CPM_2	CPM_3	CPM avg	st dev	CPM after blank substraction	st dev after blank substraction
		blank	23	31	30	28	4.3589	0	N/A
		M6wt+SerRSwt+tRNAser	88710	87042	86232	87328	1263.51	87300	1263.51
		M6F32A+SerRSwt+tRNAser	6324	6968	6969	6753.67	372.103	6725.67	372.103
		M6wt+SerRSMM416/417AA+tRNAser	296	326	307	309.667	15.1767	281.667	15.1767
			CPM_1	CPM_2	CPM_3	CPM avg	st dev	CPM after blank substraction	st dev after blank substraction
		blank	20	24	24	22.6667	2.3094	0	N/A
		M6wt+SerRSwt+tRNAser	115143	120146	120554	118614	3013.18	118592	3013.18
		M6F32A+SerRSwt+tRNAser	10970	11200	11011	11060.3	122.68	11037.7	122.68
		M6wt+SerRSMM416/417AA+tRNAser	577	610	596	594.333	16.563	571.667	16.563
		Sample	Measurement1	Measurement2	Measurement3	Average	Stdev
		M6wt+SerRSwt+tRNAser	135297	87300	118592	19894	113730
		M6F32A+SerRSwt+tRNAser	26310	6725.67	11037.7	8402.27	14691.1
		M6wt+SerRSMM416/417AA+tRNAser	408.333	281.667	571.667	118.707	420.556
