# Supplementary material for: Structural basis of tRNA recognition by the m3C RNA methyltransferase METTL6 in complex with SerRS seryl-tRNA synthetase
Source: Nat Struct Mol Biol. 2024 Jun 25;31(10):1614–24. doi: 10.1038/s41594-024-01341-3 (PMC11479938; doi:10.1038/s41594-024-01341-3)
Supplement: Supplementary file 7 — Source data. [file 41594_2024_1341_MOESM7_ESM.xlsx]

## Sheet: Source_data_figureE1d
This file contains the Raw and ploted data for the In vitro methylation activity present in Fig. E1d
		Sample	cpm 1	cpm 2	cpm 3	CPM avg	st dev	CPM after blank substraction	st dev after blank substraction
		Blank	17	22	24	21	3.60555	0	N/A
		M6	54	51	42	49	6.245	28	6.245
		M6+tRNAser	159	166	164	163	3.60555	142	3.60555
		M6+ATP	38	38	34	36.6667	2.3094	15.6667	2.3094
		M6+ATP+tRNAser	261	350	349	320	51.0979	299	51.0979
		M6+SerRS	59	56	52	55.6667	3.51188	34.6667	3.51188
		M6+SerRS+tRNAser	171213	183211	179613	178012	6157.08	177991	6157.08
		M6+SerRS+ATP	118	124	115	119	4.58258	98	4.58258
		M6+SerRS+ATP+tRNAser	257218	264409	262472	261366	3720.82	261345	3720.82
		M6+ATP+Serine	68	73	72	71	2.64575	50	2.64575
		M6+ATP+Serine+tRNAser	439	438	474	450.333	20.502	429.333	20.502
		SerRS+ATP+Serine	61	67	63	63.6667	3.05505	42.6667	3.05505
		SerRS+ATP+Serine+tRNAser	55	65	68	62.6667	6.80686	41.6667	6.80686
		M6+SerRS+ATP+Serine	61	64	70	65	4.58258	44	4.58258
		M6+SerRS+ATP+Serine+tRNAser	305413	328964	321592	318656	12046.8	318635	12046.8
		Sample	cpm 1	cpm 2	cpm 3	CPM avg	st dev	CPM after blank substraction	st dev after blank substraction
		Blank	24	30	34	29.3333	5.03322	0	N/A
		M6	55	64	72	63.6667	8.5049	34.3333	63.2412
		M6+tRNAser	206	185	195	195.333	10.504	166	63.5409
		M6+ATP	137	132	139	136	3.60555	106.667	62.7703
		M6+ATP+tRNAser	377	404	394	391.667	13.6504	362.333	64.1361
		M6+SerRS	26	35	48	36.3333	11.0604	7	63.6352
		M6+SerRS+tRNAser	165231	171582	173113	169975	4179.42	169946	4179.89
		M6+SerRS+ATP	41	31	48	40	8.544	10.6667	63.2464
		M6+SerRS+ATP+tRNAser	308630	304997	303745	305791	2537.37	305761	2538.14
		M6+ATP+Serine	44	53	86	61	22.1133	31.6667	66.4538
		M6+ATP+Serine+tRNAser	493	490	476	486.333	9.07377	457	63.3202
		SerRS+ATP+Serine	74	67	78	73	5.56776	43.6667	62.9135
		SerRS+ATP+Serine+tRNAser	59	71	66	65.3333	6.02771	36	62.9559
		M6+SerRS+ATP+Serine	62	69	61	64	4.3589	34.6667	62.8181
		M6+SerRS+ATP+Serine+tRNAser	261189	275671	274296	270385	7993.88	270356	7994.12
		Sample	cpm 1	cpm 2	cpm 3	CPM avg	st dev	CPM after blank substraction	st dev after blank substraction
		Blank	16	32	20	22.6667	8.32666	0	N/A
		M6	57	63	54	58	4.58258	35.3333	65.4939
		M6+tRNAser	123	134	134	130.333	6.35085	107.667	65.6413
		M6+ATP	27	41	23	30.3333	9.45163	7.66667	66.0135
		M6+ATP+tRNAser	157	198	175	176.667	20.5508	154	68.4893
		M6+SerRS	40	48	53	47	6.55744	24.3333	65.6616
		M6+SerRS+tRNAser	159589	153564	155522	156225	3073.4	156202	3074.1
		M6+SerRS+ATP	32	49	46	42.3333	9.07377	19.6667	65.9604
		M6+SerRS+ATP+tRNAser	266947	284593	279304	276948	9055.85	276925	9056.08
		M6+ATP+Serine	34	48	49	43.6667	8.3865	21	65.8694
		M6+ATP+Serine+tRNAser	392	422	394	402.667	16.773	380	67.452
		SerRS+ATP+Serine	47	51	57	51.6667	5.03322	29	65.5269
		SerRS+ATP+Serine+tRNAser	44	63	53	53.3333	9.50438	30.6667	66.021
		M6+SerRS+ATP+Serine	36	41	38	38.3333	2.51661	15.6667	65.3818
		M6+SerRS+ATP+Serine+tRNAser	319763	347154	345870	337596	15456.9	337573	15457
		Sample	Measurement1	Measurement2	Measurement3	Average	Stdev
		M6	28	34.3333	35.3333	3.24703	32.5556
		M6+tRNAser	142	166	107.667	23.9387	138.556
		M6+ATP	15.6667	106.667	7.66667	44.9024	43.3333
		M6+ATP+tRNAser	299	362.333	154	87.2028	271.778
		M6+SerRS	34.6667	7	24.3333	11.4147	22
		M6+SerRS+tRNAser	177991	169946	156202	8996.15	168047
		M6+SerRS+ATP	98	10.6667	19.6667	39.2205	42.7778
		M6+SerRS+ATP+tRNAser	261345	305761	276925	18400	281344
		M6+ATP+Serine	50	31.6667	21	11.9763	34.2222
		M6+ATP+Serine+tRNAser	429.333	457	380	31.8472	422.111
		SerRS+ATP+Serine	42.6667	43.6667	29	6.6907	38.4444
		SerRS+ATP+Serine+tRNAser	41.6667	36	30.6667	4.49142	36.1111
		M6+SerRS+ATP+Serine	44	34.6667	15.6667	11.7893	31.4444
		M6+SerRS+ATP+Serine+tRNAser	318635	270356	337573	28299.3	308855
		M6wt+tRNAthr	32.3333	15.6667	32.6667	7.93648	26.8889
		SerRSwt+tRNAthr	80	17.3333	28.6667	27.2655	42
		M6wt+SerRSwt+tRNAthr	36	33.3333	77	19.9858	48.7778

## Sheet: Source_data_figure_E1e
										PageRuler unstained Protein Ladder (ThermoFisher)
