# Supplementary material for: Structural basis of tRNA recognition by the m3C RNA methyltransferase METTL6 in complex with SerRS seryl-tRNA synthetase
Source: Nat Struct Mol Biol. 2024 Jun 25;31(10):1614–24. doi: 10.1038/s41594-024-01341-3 (PMC11479938; doi:10.1038/s41594-024-01341-3)
Supplement: Supplementary file 9 — Source data. [file 41594_2024_1341_MOESM9_ESM.xlsx]

## Sheet: Source_data_file_E6
This is the source data of the nucleoside mass spectrometry experiment, #1-3 are biological replicates.
Nucleoside	ac4C	acp3U	Am	Cm	Gm	I	i6A	m1A	m1G	m22G	m2G	m3C	m3U	m5C	m5U	m6A	m6Am	m7G	ncm5s2U	ncm5U	t6A	Um	Y
#1	0.75	0	0	0.03	1.19	0.25	0.87	1.16	0	0.98	0	1.82	0.01	1.54	1.03	0.02	0	0	0.01	0.21	0.01	0.88	1.78
#2	0.78	0.03	0	0.02	1.19	0.25	0.9	1.17	0.01	1.01	0	1.69	0.01	1.42	1.05	0.02	0	0	0	0.18	0.01	0.84	1.71
#3	0.7	0.01	0.02	0.09	1.04	0.15	0.76	1.09	0	0.94	0.01	1.98	0.01	1.81	0.93	0.03	0	0.01	0.01	0.18	0.01	0.74	1.7
