# Supplementary material for: Structural basis of tRNA recognition by the m3C RNA methyltransferase METTL6 in complex with SerRS seryl-tRNA synthetase
Source: Nat Struct Mol Biol. 2024 Jun 25;31(10):1614–24. doi: 10.1038/s41594-024-01341-3 (PMC11479938; doi:10.1038/s41594-024-01341-3)
Supplement: Supplementary file 10 — Source data. [file 41594_2024_1341_MOESM10_ESM.xlsx]

## Sheet: Source_data_E9a
This file contains the Raw and ploted data for the In vitro methylation activity present in Fig. E9a
		Sample	cpm 1	cpm 2	cpm 3	CPM avg	st dev	CPM after blank substraction	st dev after blank substraction
		Blank	14	21	19	18	3.60555	0	N/A
		SeRS	59	65	67	63.67	4.16333	45.67	4.16333
		SeRS+RNA	69	66	75	70	4.58258	52	4.58258
		wt	64	70	63	65.67	3.78594	47.67	3.78594
		wt+RNA	149	171	168	162.67	11.9304	144.67	11.9304
		wt+SeRS	55	36	40	43.67	10.0167	25.67	10.0167
		wt+SeRS+RNA	170490	175165	189667	178441	9999.34	178423	9999.34
		Y49F	35	41	44	40	4.58258	22	4.58258
		Y49F+RNA	87	85	96	89.33	5.85947	71.33	5.85947
		Y49F+SeRS	46	45	53	48	4.3589	30	4.3589
		Y49F+SeRS+RNA	82468	88628	88023	86373	3395.33	86355	3395.33
		D110A	82	88	89	86.33	3.78594	68.33	3.78594
		D110A+RNA	59	48	53	53.33	5.50757	35.33	5.50757
		D110A+SeRS	59	74	58	63.67	8.96289	45.67	8.96289
		D110A+SeRS+RNA	258	291	290	279.67	18.7705	261.67	18.7705
		Y190F	45	54	42	47	6.245	29	6.245
		Y190F+RNA	209	229	230	222.67	11.8462	204.67	11.8462
		Y190F+SeRS	56	52	65	57.67	6.65833	39.67	6.65833
		Y190F+SeRS+RNA	55575	55774	55312	55553.7	231.738	55535.7	231.738
		Sample	cpm 1	cpm 2	cpm 3	CPM avg	st dev	CPM after blank substraction
		Blank	22	25	35	27.33	6.80686	0	N/A
		SeRS	57	59	56	57.33	1.52753	30	1.52753
		SeRS+RNA	56	74	56	62	10.3923	34.67	10.3923
		wt	27	38	34	33	5.56776	5.67	5.56776
		wt+RNA	146	140	163	149.67	11.9304	122.33	11.9304
		wt+SeRS	41	48	50	46.33	4.72582	19	4.72582
		wt+SeRS+RNA	140538	139080	136884	138834	1839.38	138807	1839.38
		Y49F	48	50	56	51.33	4.16333	24	4.16333
		Y49F+RNA	136	131	137	134.67	3.21455	107.33	3.21455
		Y49F+SeRS	72	66	59	65.67	6.50641	38.33	6.50641
		Y49F+SeRS+RNA	57783	61440	61440	60221	2111.37	60193.7	2111.37
		D110A	37	32	47	38.67	7.63763	11.33	7.63763
		D110A+RNA	44	54	53	50.33	5.50757	23	5.50757
		D110A+SeRS	30	35	45	36.67	7.63763	9.33	7.63763
		D110A+SeRS+RNA	183	197	197	192.33	8.0829	165	8.0829
		Y190F	32	34	35	33.67	1.52753	6.33	1.52753
		Y190F+RNA	175	195	170	180	13.2288	152.67	13.2288
		Y190F+SeRS	35	38	41	38	3	10.67	3
		Y190F+SeRS+RNA	34605	36436	36325	35788.7	1026.59	35761.3	1026.59
		Sample	cpm 1	cpm 2	cpm 3	CPM avg	st dev	CPM after blank substraction
		Blank	13	32	17	20.67	10.0167	0	N/A
		SeRS	31	48	33	37.33	9.29157	16.67	38.469
		SeRS+RNA	56	49	40	48.33	8.02081	27.67	38.182
		wt	32	40	37	36.33	4.04145	15.67	37.5481
		wt+RNA	196	236	198	210	22.5389	189.33	43.6065
		wt+SeRS	35	49	42	42	7	21.33	37.9806
		wt+SeRS+RNA	236566	250013	250405	245661	7879.23	245641	7879.32
		Y49F	32	54	43	43	11	22.33	38.9169
		Y49F+RNA	47	61	49	52.33	7.57188	31.67	38.0902
		Y49F+SeRS	32	45	35	37.33	6.80686	16.67	37.9455
		Y49F+SeRS+RNA	95652	100296	101970	99306	3273.28	99285.3	3273.49
		D110A	40	42	46	42.67	3.05505	22	37.4548
		D110A+RNA	36	59	49	48	11.5326	27.33	39.0708
		D110A+SeRS	32	38	33	34.33	3.21455	13.67	37.4681
		D110A+SeRS+RNA	238	265	251	251.33	13.5031	230.67	39.6971
		Y190F	42	57	43	47.33	8.3865	26.67	38.2605
		Y190F+RNA	201	165	200	188.67	20.502	168	42.5895
		Y190F+SeRS	44	58	57	53	7.81025	32.33	38.1383
		Y190F+SeRS+RNA	79565	84736	85339	83213.3	3173.9	83192.7	3174.12
		Sample	Measurement1	Measurement2	Measurement3	Average	Stdev
		SeRS	45.67	30	16.67	30.78	11.852
		SeRS+RNA	52	34.67	27.67	38.1133	10.2268
		wt	47.67	5.67	15.67	23.0033	17.9134
		wt+RNA	144.67	122.33	189.33	152.11	27.854
		wt+SeRS	25.67	19	21.33	22	2.76392
		wt+SeRS+RNA	178423	138807	245641	187623	44097.4
		Y49F	22	24	22.33	22.7767	0.875455
		Y49F+RNA	71.33	107.33	31.67	70.11	30.9001
		Y49F+SeRS	30	38.33	16.67	28.3333	8.92085
		Y49F+SeRS+RNA	86355	60193.7	99285.3	81944.7	16261
		D110A	68.33	11.33	22	33.8867	24.7416
		D110A+RNA	35.33	23	27.33	28.5533	5.10749
		D110A+SeRS	45.67	9.33	13.67	22.89	16.205
		D110A+SeRS+RNA	261.67	165	230.67	219.113	40.3025
		Y190F	29	6.33	26.67	20.6667	10.1821
		Y190F+RNA	204.67	152.67	168	175.113	21.8167
		Y190F+SeRS	39.67	10.67	32.33	27.5567	12.3109
		Y190F+SeRS+RNA	55535.7	35761.3	83192.7	58163.2	19452.7

## Sheet: Source_data_E9b
This tab contains the data for the TSA present in Extended Data Fig. 9b
			A1	A4			C1	C4			E1	E4			G1	G4			A7	A10
			Wild type	Wild type			Y49F	Y49F			D110A	D110A			D110N	D110N			Y190F	Y190F
		Temperature	No cofactor	SAH		Temperature	No cofactor	SAH		Temperature	No cofactor	SAH		Temperature	No cofactor	SAH		Temperature	No cofactor	SAH
		10	0.845003	0.80435		10	0.948123	0.601634		10	0.863989	0.662172		10	1.02024	0.595659		10	0.696716	0.571891
		11	0.821096	0.779899		11	0.918141	0.581127		11	0.840183	0.625913		11	1.00268	0.560781		11	0.66735	0.554295
		12	0.797189	0.755448		12	0.888159	0.560621		12	0.816377	0.589654		12	0.985125	0.525903		12	0.637984	0.5367
		13	0.771562	0.726984		13	0.856403	0.538555		13	0.793423	0.553169		13	0.969195	0.485939		13	0.609048	0.515366
		14	0.744107	0.69614		14	0.823405	0.51634		14	0.770658	0.517359		14	0.953481	0.440956		14	0.580715	0.491647
		15	0.715021	0.664156		15	0.790074	0.493961		15	0.747924	0.482222		15	0.937135	0.392869		15	0.552633	0.465565
		16	0.685015	0.632526		16	0.756188	0.471903		16	0.725174	0.447752		16	0.919633	0.342609		16	0.524463	0.437729
		17	0.654559	0.601147		17	0.721829	0.449233		17	0.702447	0.413711		17	0.901019	0.290564		17	0.496448	0.407981
		18	0.623751	0.570091		18	0.68647	0.425919		18	0.679385	0.380097		18	0.881428	0.239619		18	0.468552	0.376613
		19	0.592835	0.538935		19	0.650588	0.401266		19	0.656342	0.346781		19	0.860954	0.190459		19	0.440773	0.343834
		20	0.56194	0.507243		20	0.614182	0.375595		20	0.633335	0.313959		20	0.839703	0.143761		20	0.413259	0.311216
		21	0.53101	0.474676		21	0.578085	0.349064		21	0.610411	0.281725		21	0.81806	0.100983		21	0.386398	0.279374
		22	0.500085	0.441978		22	0.542619	0.323021		22	0.587883	0.25026		22	0.796313	0.0634905		22	0.360237	0.248915
		23	0.469924	0.409807		23	0.509134	0.297968		23	0.566133	0.219962		23	0.773948	0.0319002		23	0.3345	0.220392
		24	0.440576	0.378609		24	0.478481	0.274691		24	0.544612	0.190449		24	0.750831	0.010088		24	0.309175	0.194003
		25	0.412637	0.348826		25	0.450895	0.253725		25	0.523167	0.161691		25	0.727298	0		25	0.284033	0.169396
		26	0.386467	0.320368		26	0.426123	0.234532		26	0.501957	0.133866		26	0.703236	0.000700629		26	0.258673	0.146699
		27	0.362328	0.292798		27	0.40423	0.215882		27	0.481059	0.107157		27	0.678856	0.0114929		27	0.233151	0.125944
		28	0.339741	0.265536		28	0.384474	0.197284		28	0.460755	0.0813892		28	0.654906	0.0301529		28	0.208003	0.10665
		29	0.319037	0.238119		29	0.365025	0.178002		29	0.442066	0.0575416		29	0.631952	0.0511493		29	0.182965	0.0887679
		30	0.299556	0.21046		30	0.345044	0.157484		30	0.426022	0.0363095		30	0.611349	0.0705257		30	0.158468	0.0721231
		31	0.281184	0.182789		31	0.323729	0.13574		31	0.413684	0.0186844		31	0.594979	0.090428		31	0.134992	0.0565249
		32	0.263127	0.15504		32	0.300533	0.112768		32	0.405915	0.00604058		32	0.585093	0.113204		32	0.11258	0.0417374
		33	0.245114	0.127363		33	0.274907	0.0882402		33	0.403945	0		33	0.583686	0.142356		33	0.0910405	0.0279653
		34	0.226393	0.100105		34	0.247444	0.0629642		34	0.408654	0.00213382		34	0.592824	0.183082		34	0.0711588	0.0156435
		35	0.206736	0.0734312		35	0.218091	0.0381535		35	0.421305	0.0147614		35	0.61343	0.241438		35	0.0532438	0.0057151
		36	0.185568	0.0477787		36	0.187064	0.0162097		36	0.442572	0.0396745		36	0.645389	0.317489		36	0.037442	0
		37	0.163232	0.0247524		37	0.154542	0.00163093		37	0.472866	0.0785144		37	0.686873	0.408818		37	0.0239712	0.00114029
		38	0.139491	0.00742843		38	0.120914	0		38	0.512362	0.132657		38	0.7359	0.511798		38	0.0132627	0.0129296
		39	0.114668	0		39	0.0866926	0.0159531		39	0.560257	0.20213		39	0.7888	0.619443		39	0.00538919	0.0389555
		40	0.088944	0.00760515		40	0.0538046	0.0532506		40	0.614429	0.284846		40	0.841508	0.722421		40	0.000510599	0.081933
		41	0.0628874	0.0359117		41	0.0253577	0.113336		41	0.67272	0.37768		41	0.890009	0.813099		41	0	0.142732
		42	0.0374484	0.0884084		42	0.00555587	0.194383		42	0.733026	0.476283		42	0.93168	0.886884		42	0.0065943	0.220173
		43	0.0155623	0.16504		43	0	0.291217		43	0.791676	0.5751		43	0.963672	0.940135		43	0.0236825	0.310277
		44	0.00116605	0.262486		44	0.0149301	0.397542		44	0.845982	0.668813		44	0.985254	0.974818		44	0.0552819	0.407577
		45	0	0.374027		45	0.0550504	0.505628		45	0.893779	0.753302		45	0.996906	0.993552		45	0.105525	0.50584
		46	0.0185898	0.489865		46	0.122688	0.608679		46	0.933386	0.82572		46	1	1		46	0.176436	0.599807
		47	0.0630188	0.601289		47	0.216564	0.701099		47	0.963389	0.884517		47	0.995454	0.996591		47	0.266877	0.6854
		48	0.135864	0.701393		48	0.331051	0.779832		48	0.984125	0.929707		48	0.984955	0.986731		48	0.372936	0.760344
		49	0.235272	0.785776		49	0.457344	0.843649		49	0.996038	0.962251		49	0.969909	0.968573		49	0.487581	0.823955
		50	0.354533	0.853214		50	0.584904	0.893788		50	1	0.983799		50	0.95049	0.94275		50	0.60201	0.877073
		51	0.483238	0.905349		51	0.703367	0.931963		51	0.997029	0.995906		51	0.927146	0.909628		51	0.707966	0.920054
		52	0.608695	0.944114		52	0.804413	0.960156		52	0.988246	1		52	0.900626	0.870081		52	0.799088	0.953565
		53	0.720576	0.97159		53	0.883754	0.980378		53	0.974375	0.997309		53	0.871252	0.822601		53	0.871494	0.978027
		54	0.812413	0.989445		54	0.94044	0.993713		54	0.956295	0.98879		54	0.838667	0.7686		54	0.925031	0.993533
		55	0.881981	0.998704		55	0.976383	1		55	0.934728	0.975085		55	0.803447	0.707625		55	0.961747	1
		56	0.930806	1		56	0.9948	0.999057		56	0.910175	0.957063		56	0.765655	0.639416		56	0.984504	0.998418
		57	0.963411	0.993752		57	1	0.990496		57	0.883118	0.935421		57	0.7244	0.563603		57	0.996367	0.989379
		58	0.983608	0.980716		58	0.994916	0.97424		58	0.854041	0.910885		58	0.679475	0.481935		58	1	0.973722
		59	0.995123	0.961734		59	0.981109	0.950327		59	0.82296	0.884192		59	0.631413	0.395376		59	0.996714	0.952214
		60	1	0.937432		60	0.959466	0.920042		60	0.789996	0.855786		60	0.58016	0.305733		60	0.987125	0.925938
		61	0.999851	0.909272		61	0.930683	0.884599		61	0.755155	0.825793		61	0.525348	0.214725		61	0.971786	0.895244
		62	0.994879	0.877734		62	0.894642	0.845809		62	0.71826	0.794328		62	0.467909	0.12361		62	0.951116	0.861347
		63	0.986125	0.843329		63	0.851827	0.804469		63	0.679147	0.761402		63	0.407989	0.0316684		63	0.925493	0.825087
		64	0.972899	0.806332		64	0.802655	0.761695		64	0.637819	0.726758		64	0.345291	-0.0609792		64	0.895263	0.787449
		65	0.956475	0.767557		65	0.748001	0.71763		65	0.594425	0.690535		65	0.279766	-0.15522		65	0.861038	0.748849
		66	0.93663	0.725578		66	0.688786	0.672487		66	0.549074	0.653003		66	0.211765	-0.252627		66	0.822902	0.710242
		67	0.913818	0.681483		67	0.626991	0.626021		67	0.502236	0.614732		67	0.14172	-0.35453		67	0.781198	0.671632
		68	0.887888	0.635684		68	0.564568	0.578825		68	0.454558	0.576287		68	0.0705177	-0.460392		68	0.736304	0.632967
		69	0.860037	0.588749		69	0.505195	0.530804		69	0.407194	0.538742		69	0	-0.569757		69	0.689293	0.594539
		70	0.829608	0.540934		70	0.450072	0.482158		70	0.360726	0.502389		70	-0.0675911	-0.681976		70	0.64148	0.556244
		71	0.797103	0.49368		71	0.399972	0.432998		71	0.315997	0.467141		71	-0.130776	-0.796031		71	0.594555	0.517728
		72	0.76292	0.446766		72	0.354139	0.38318		72	0.273486	0.432305		72	-0.188956	-0.910008		72	0.549535	0.47883
		73	0.727462	0.400151		73	0.311838	0.331868		73	0.233196	0.397036		73	-0.242072	-1.02302		73	0.506849	0.439793
		74	0.690741	0.35395		74	0.269545	0.279725		74	0.19415	0.360123		74	-0.291827	-1.13539		74	0.46594	0.400541
		75	0.653473	0.307754		75	0.227126	0.227313		75	0.155878	0.321317		75	-0.340672	-1.24779		75	0.425287	0.361023
		76	0.616314	0.261839		76	0.184586	0.174418		76	0.117793	0.280744		76	-0.389647	-1.3605		76	0.383502	0.321395
		77	0.579476	0.216023		77	0.142033	0.121893		77	0.0792841	0.238208		77	-0.439842	-1.47502		77	0.339666	0.28161
		78	0.543273	0.170354		78	0.0985344	0.0708946		78	0.0399842	0.19354		78	-0.491927	-1.59157		78	0.293556	0.241531
		79	0.508567	0.123259		79	0.0549021	0.0201085		79	0	0.146835		79	-0.544809	-1.71001		79	0.245152	0.200295
		80	0.475172	0.074609		80	0.0100367	-0.0324726		80	-0.040686	0.0973336		80	-0.597465	-1.82941		80	0.195127	0.158026
		81	0.442512	0.0240255		81	-0.0374875	-0.0864867		81	-0.0818307	0.0437389		81	-0.650122	-1.94989		81	0.144087	0.11394
		82	0.410396	-0.0281012		82	-0.088952	-0.142359		82	-0.122792	-0.0135135		82	-0.702179	-2.06987		82	0.0924194	0.0676756
		83	0.37799	-0.0816378		83	-0.14456	-0.201351		83	-0.162863	-0.0747971		83	-0.75308	-2.18975		83	0.0404595	0.0184194
		84	0.343037	-0.133603		84	-0.205265	-0.262108		84	-0.20153	-0.140102		84	-0.803218	-2.30997		84	-0.0112976	-0.0338334
		85	0.304872	-0.182952		85	-0.271221	-0.321682		85	-0.238603	-0.211183		85	-0.85239	-2.42955		85	-0.0625175	-0.088877
		86	0.262827	-0.230013		86	-0.342019	-0.382364		86	-0.274274	-0.285718		86	-0.899563	-2.54863		86	-0.113373	-0.146581
		87	0.216422	-0.274541		87	-0.416603	-0.444635		87	-0.309385	-0.364165		87	-0.94506	-2.66892		87	-0.163758	-0.206827
		88	0.166103	-0.315189		88	-0.495045	-0.506615		88	-0.344684	-0.446084		88	-0.98905	-2.78951		88	-0.213803	-0.269025
		89	0.113211	-0.35986		89	-0.575748	-0.569358		89	-0.380316	-0.53144		89	-1.03183	-2.91117		89	-0.263676	-0.330911
		90	0.057805	-0.409707		90	-0.657061	-0.634662		90	-0.416291	-0.616528		90	-1.0734	-3.04343		90	-0.312895	-0.391999
		91	0.00040083	-0.465499		91	-0.737374	-0.698111		91	-0.452831	-0.708209		91	-1.11435	-3.19247		91	-0.360443	-0.450541
		92	-0.0593691	-0.52859		92	-0.815834	-0.759791		92	-0.489576	-0.797459		92	-1.15347	-3.32903		92	-0.405619	-0.504709
		93	-0.121836	-0.602172		93	-0.890648	-0.821884		93	-0.526293	-0.887471		93	-1.19044	-3.47451		93	-0.447752	-0.552927
		94	-0.187748	-0.674253		94	-0.9618	-0.884003		94	-0.563681	-0.955805		94	-1.22485	-3.53818		94	-0.486446	-0.597125
		95	-0.254645	-0.750107		95	-1.03146	-0.944359		95	-0.601144	-1.02897		95	-1.25807	-3.61012		95	-0.523648	-0.638655
		96	-0.326573	-0.817106		96	-1.09684	-1.00893		96	-0.639968	-1.04679		96	-1.28783	-3.47745		96	-0.556868	-0.675941
		97	-3.59397	-3.03047		97	-3.68877	-3.58344		97	-2.04037	-2.63743		97	-3.55017	-7.59149		97	-2.26822	-2.48377
		98	-3.59397	-3.03047		98	-3.68877	-3.58344		98	-2.04037	-2.63743		98	-3.55017	-7.59149		98	-2.26822	-2.48377
		99	-3.59397	-3.03047		99	-3.68877	-3.58344		99	-2.04037	-2.63743		99	-3.55017	-7.59149		99	-2.26822	-2.48377
		100	-3.59397	-3.03047		100	-3.68877	-3.58344		100	-2.04037	-2.63743		100	-3.55017	-7.59149		100	-2.26822	-2.48377

## Sheet: Source_data_E9c
Flurescence polarisation of the interaction of different METTL6 mutants with tRNA
		METTL6 (wt)									METTL6 (Y49F)						METTL6 (D110A)						METTL6 (Y190F)
	Protein Concentration (uM)	1	2	3	4	5	6	mean	sd		1	2	3	mean	sd		1	2	3	mean	sd		1	2	3	mean	sd
	150	298.3	303.1	301.1	254.7	293.6	288.3	289.85	16.4596		270.6	279	241.8	263.8	15.9298		201.8	185.8	171	186.2	12.5772		301.4	288.7	306.2	298.767	7.38301
	75	282.8	287.7	282	269.9	266.8	275	277.367	7.42488		239.7	240.4	231	237.033	4.27577		170.6	165.2	155.3	163.7	6.33561		298.9	294	266.3	286.4	14.3529
	37.5	262.4	261.7	259.9	250.5	251.4	256.6	257.083	4.71502		165.9	205.6	199.6	190.367	17.4731		120.2	125.4	135.4	127	6.30767		282.1	276.2	277.3	278.533	2.56168
	18.75	230.6	237.8	226.4	226.2	224.9	212.4	226.383	7.59263		163.5	165.3	156.8	161.867	3.65726		112.3	105.9	101	106.4	4.62673		257.8	249	241.7	249.5	6.5823
	9.375	192.4	193	185.8	179.3	181.1	177.4	184.833	6.11955		123.5	117.7	114.4	118.533	3.7615		85.6	86.1	86.6	86.1	0.408248		219.8	187.1	209.5	205.467	13.651
	4.6875	144.7	151.5	142.4	140.2	141.9	137.5	143.033	4.37404		85.5	70.9	68.6	75	7.48376		77.4	68.9	67.2	71.1667	4.46194		169.8	169.2	156.8	165.267	5.99185
	2.34375	103.7	96.6	104.2	97.9	105	95.6	100.5	3.87642		62.4	49.2	56.9	56.1667	5.41377		59.9	61.7	49.7	57.1	5.28394		103.6	119	116.2	112.933	6.69793
	1.17188	75.6	74.4	69.9	70.4	71.3	66.1	71.2833	3.10667		46.5	44.8	43	44.7667	1.42906		41.6	48.9	49.5	46.6667	3.59104		68.9	83.2	64	72.0333	8.14548
	0.585938	56.8	40.2	53.1	49.6	52.4	49	50.1833	5.14147		40	38.8	38.6	39.1333	0.618241		40.5	40	43.1	41.2	1.35892		55.5	57.1	46.1	52.9	4.85249
	0.292969	45.7	39.7	35	36.6	41.4	42.7	40.1833	3.6099		31.6	35	35.8	34.1333	1.82087		35.1	40.5	37.4	37.6667	2.21259		41.6	40.3	39.8	40.5667	0.758654
	0.146484	41	34.2	31.9	36.7	36	35.3	35.85	2.76571		34.5	26.7	33.9	31.7	3.54401		34.9	36.4	35.8	35.7	0.616441		23.2	35.5	33	30.5667	5.30807
	0	30.9	29	30.5	30.8	32	31.4	30.7667	0.924962		33		27.8	30.4	2.6		24.1	31.9	23.5	26.5	3.82623			32.5		32.5	0

## Sheet: Source_data_E9d
										PageRuler Unstained Protein Ladder (Thermofisher)
* = absorbance of free Sinefungin
