# Supplementary material for: Structural basis of tRNA recognition by the m3C RNA methyltransferase METTL6 in complex with SerRS seryl-tRNA synthetase
Source: Nat Struct Mol Biol. 2024 Jun 25;31(10):1614–24. doi: 10.1038/s41594-024-01341-3 (PMC11479938; doi:10.1038/s41594-024-01341-3)
Supplement: Supplementary file 11 — Source data. [file 41594_2024_1341_MOESM11_ESM.xlsx]

## Sheet: Source_data_figure_E10b
Flurescence polarisation of the interaction of METTL6 with different tRNAs
		tRNA Thr						tRNA Ala						tRNA Ser
	M6 concentration (uM)	1	2	3	mean	sd		1	2	3	mean	sd		1	2	3	mean	sd
	250	330	324.9	333.4	329.433	3.49317		325	327.5	327	326.5	1.08012		315.3	325.2	320.9	320.467	4.05326
	125	309.6	310.9	312.9	311.133	1.35728		312.5	311.3	309.4	311.067	1.27628		308.6	307.7	302.3	306.2	2.78209
	62.5	292.9	296.2	298.8	295.967	2.41431		294.2	294.8	293.8	294.267	0.410961		287.2	287	278.3	284.167	4.14916
	31.25	268.4	273.4	280.9	274.233	5.13701		273.9	276.6	274.1	274.867	1.22837		252.3	257.1	248.2	252.533	3.63715
	15.625	247	251.4	248.3	248.9	1.84572		240.9	246.3	248.5	245.233	3.19305		210.7	214.6	199	208.1	6.62873
	7.8125	208.8	212.1	216	212.3	2.94279		203.6	219.1	209.1	210.6	6.41613		154.5	162.4	153.4	156.767	4.0086
	3.90625	170.7	172.1	178.3	173.7	3.30252		164.4	174.6	174.2	171.067	4.71687		117.9	124.7	108	116.867	6.85679
	1.95312	133.4	134.5	135.9	134.6	1.02307		126.9	131.3	135.2	131.133	3.39051		82	80	79.6	80.5333	1.04987
	0.976562	110.7	105.5	108.5	108.233	2.13125		98.4	103.7	101.8	101.3	2.19241		57.6	53.4	54.9	55.3	1.73781
	0.488281	88.1	86.2	88.3	87.5333	0.946338		78.6	81.2	80.3	80.0333	1.07806		42.4	41.9	42	42.1	0.216025
	0.244141	79	78.8	79	78.9333	0.0942809		69.5	67.7	69.1	68.7667	0.771722		37.1	35.1	36.4	36.2	0.828654
	0	69.9	71.3	72.3	71.1667	0.984322		59.2	58.6	59.1	58.9667	0.262467		32.6	31	33.7	32.4333	1.10855

## Sheet: Source_data_figure_E10e
										PageRuler unstained Protein Ladder (ThermoFisher)

## Sheet: Source_data_figure_E10f
This file contains the Raw and ploted data for the In vitro methylation activity present in Fig. E10f
			CPM_1	CPM_2	CPM_3	CPM avg	st dev	CPM after blank substraction	st dev after blank substraction
		blank	17	28	31	25.3333	7.37111	0	N/A
		SerRSwt	62	70	73	68.3333	5.68624	43	5.68624
		SerRSwt+tRNAser	54	59	65	59.3333	5.50757	34	5.50757
		SerRSwt+tRNAthr	104	104	108	105.333	2.3094	80	2.3094
		M6wt	76	64	81	73.6667	8.73689	48.3333	8.73689
		M6wt+tRNAser	123	125	131	126.333	4.16333	101	4.16333
		M6wt+tRNAthr	52	60	61	57.6667	4.93288	32.3333	4.93288
		M6wt+SerRSwt	42	43	56	47	7.81025	21.6667	7.81025
		M6wt+SerRSwt+tRNAser	134447	134642	136878	135322	1350.77	135297	1350.77
		M6wt+SerRSwt+tRNAthr	61	64	59	61.3333	2.51661	36	2.51661
		M6wt+SerRSKK414/415AA	95	107	101	101	6	75.6667	6
		M6wt+SerRSKK414/415AA+tRNAser	6253	6197	6161	6203.67	46.3609	6178.33	46.3609
		M6wt+SerRSKK414/415EE	60	48	51	53	6.245	27.6667	6.245
		M6wt+SerRSKK414/415EE+tRNAser	242	252	233	242.333	9.50438	217	9.50438
		M6wt+SerRSMM416/417AA	35	55	51	47	10.583	21.6667	10.583
		M6wt+SerRSMM416/417AA+tRNAser	418	458	425	433.667	21.362	408.333	21.362
		M6wt+SerRSMM416/417KK	33	45	53	43.6667	10.0664	18.3333	10.0664
		M6wt+SerRSMM416/417KK+tRNAser	150	155	173	159.333	12.0968	134	12.0968
		M6F32A	29	41	40	36.6667	6.65833	11.3333	6.65833
		M6F32A+tRNAser	175	193	190	186	9.64365	160.667	9.64365
		M6F32A+SerRSwt	36	40	37	37.6667	2.08167	12.3333	2.08167
		M6F32A+SerRSwt+tRNAser	26265	26381	26360	26335.3	61.8088	26310	61.8088
			CPM_1	CPM_2	CPM_3	CPM avg	st dev	CPM after blank substraction	st dev after blank substraction
		blank	23	31	30	28	4.3589	0	N/A
		SerRSwt	33	45	37	38.3333	6.1101	10.3333	38.8172
		SerRSwt+tRNAser	39	41	47	42.3333	4.16333	14.3333	38.5588
		SerRSwt+tRNAthr	43	50	43	45.3333	4.04145	17.3333	38.5458
		M6wt	23	42	35	33.3333	9.60902	5.33333	39.5193
		M6wt+tRNAser	59	57	49	55	5.2915	27	38.6968
		M6wt+tRNAthr	37	44	50	43.6667	6.50641	15.6667	38.8816
		M6wt+SerRSwt	35	40	42	39	3.60555	11	38.5025
		M6wt+SerRSwt+tRNAser	88710	87042	86232	87328	1263.51	87300	1264.1
		M6wt+SerRSwt+tRNAthr	61	67	56	61.3333	5.50757	33.3333	38.727
		M6wt+SerRSKK414/415AA	38	47	46	43.6667	4.93288	15.6667	38.6494
		M6wt+SerRSKK414/415AA+tRNAser	7038	7333	7522	7297.67	243.927	7269.67	246.921
		M6wt+SerRSKK414/415EE	31	35	47	37.6667	8.32666	9.66667	39.2273
		M6wt+SerRSKK414/415EE+tRNAser	149	173	173	165	13.8564	137	40.7608
		M6wt+SerRSMM416/417AA	32	47	45	41.3333	8.14453	13.3333	39.189
		M6wt+SerRSMM416/417AA+tRNAser	296	326	307	309.667	15.1767	281.667	41.2284
		M6wt+SerRSMM416/417KK	47	44	41	44	3	16	38.4505
		M6wt+SerRSMM416/417KK+tRNAser	154	131	131	138.667	13.2791	110.667	40.5682
		M6F32A	35	46	39	40	5.56776	12	38.7356
		M6F32A+tRNAser	141	132	131	134.667	5.50757	106.667	38.727
		M6F32A+SerRSwt	30	46	36	37.3333	8.0829	9.33333	39.1762
		M6F32A+SerRSwt+tRNAser	6324	6968	6969	6753.67	372.103	6725.67	374.072
			CPM_1	CPM_2	CPM_3	CPM avg	st dev	CPM after blank substraction	st dev after blank substraction
		blank	20	24	24	22.6667	2.3094	0	N/A
		SerRSwt	45	51	58	51.3333	6.50641	28.6667	57.7013
		SerRSwt+tRNAser	38	41	49	42.6667	5.68624	20	57.6146
		SerRSwt+tRNAthr	47	62	45	51.3333	9.29157	28.6667	58.0814
		M6wt	40	53	50	47.6667	6.80686	25	57.736
		M6wt+tRNAser	53	63	62	59.3333	5.50757	36.6667	57.5973
		M6wt+tRNAthr	53	54	59	55.3333	3.21455	32.6667	57.4234
		M6wt+SerRSwt	57	58	57	57.3333	0.57735	34.6667	57.3362
		M6wt+SerRSwt+tRNAser	115143	120146	120554	118614	3013.18	118592	3013.72
		M6wt+SerRSwt+tRNAthr	87	104	108	99.6667	11.1505	77	58.4076
		M6wt+SerRSKK414/415AA	42	43	65	50	13	27.3333	58.7887
		M6wt+SerRSKK414/415AA+tRNAser	9391	9890	10130	9803.67	376.989	9781	381.323
		M6wt+SerRSKK414/415EE	38	47	49	44.6667	5.85947	22	57.632
		M6wt+SerRSKK414/415EE+tRNAser	246	274	274	264.667	16.1658	242	59.5688
		M6wt+SerRSMM416/417AA	46	40	52	46	6	23.3333	57.6464
		M6wt+SerRSMM416/417AA+tRNAser	577	610	596	594.333	16.563	571.667	59.6778
		M6wt+SerRSMM416/417KK	42	53	54	49.6667	6.65833	27	57.7187
		M6wt+SerRSMM416/417KK+tRNAser	142	145	197	161.333	30.9246	138.667	65.1417
		M6F32A	30	38	43	37	6.55744	14.3333	57.7071
		M6F32A+tRNAser	70	67	76	71	4.58258	48.3333	57.5162
		M6F32A+SerRSwt	39	42	57	46	9.64365	23.3333	58.1387
		M6F32A+SerRSwt+tRNAser	10970	11200	11011	11060.3	122.68	11037.7	135.416
		Sample	Measurement1	Measurement2	Measurement3	Average	Stdev
		SerRSwt	43	10.3333	28.6667	27.3333	13.3694
		SerRSwt+tRNAser	34	14.3333	20	22.7778	8.26565
		SerRSwt+tRNAthr	80	17.3333	28.6667	42	27.2655
		M6wt	48.3333	5.33333	25	26.2222	17.5759
		M6wt+tRNAser	101	27	36.6667	54.8889	32.8434
		M6wt+tRNAthr	32.3333	15.6667	32.6667	26.8889	7.93648
		M6wt+SerRSwt	21.6667	11	34.6667	22.4444	9.67752
		M6wt+SerRSwt+tRNAser	135297	87300	118592	113730	19894
		M6wt+SerRSwt+tRNAthr	36	33.3333	77	48.7778	19.9858
		M6wt+SerRSKK414/415AA	75.6667	15.6667	27.3333	39.5556	25.9748
		M6wt+SerRSKK414/415AA+tRNAser	6178.33	7269.67	9781	7743	1508.38
		M6wt+SerRSKK414/415EE	27.6667	9.66667	22	19.7778	7.51459
		M6wt+SerRSKK414/415EE+tRNAser	217	137	242	198.667	44.7834
		M6wt+SerRSMM416/417AA	21.6667	13.3333	23.3333	19.4444	4.37445
		M6wt+SerRSMM416/417AA+tRNAser	408.333	281.667	571.667	420.556	118.707
		M6wt+SerRSMM416/417KK	18.3333	16	27	20.4444	4.73234
		M6wt+SerRSMM416/417KK+tRNAser	134	110.667	138.667	127.778	12.2485
		M6F32A	11.3333	12	14.3333	12.5556	1.2862
		M6F32A+tRNAser	160.667	106.667	48.3333	105.222	45.8713
		M6F32A+SerRSwt	12.3333	9.33333	23.3333	15	6.01849
		M6F32A+SerRSwt+tRNAser	26310	6725.67	11037.7	14691.1	8402.27
